# Supplementary material for: Single Cell Meta-Analysis of Endothelial to Mesenchymal Transition (EndMT) in Glucose Metabolism of the Digestive Diseases
Source: Front Mol Biosci. 2022 Jun 8;9:866408. doi: 10.3389/fmolb.2022.866408 (PMC9216733; doi:10.3389/fmolb.2022.866408)
Supplement: Supplementary file 1 [file DataSheet1.zip]

Archive with 11 entries (9 files):
- Supplementary material/.DS_Store
- Supplementary material/sFigure/
- Supplementary material/sFigure/Figure S2.tif
- Supplementary material/sFigure/Figures S1.tif
- Supplementary material/sFigure/Figures S3.tif
- Supplementary material/sFigure/Figures S4.tif
- Supplementary material/table and code/
- Supplementary material/table and code/code.txt
- Supplementary material/table and code/Table S1.xlsx
- Supplementary material/table and code/Table S2.xlsx
- Supplementary material/table and code/Table S3.xlsx
