# Supplementary material for: Single Cell Meta-Analysis of Endothelial to Mesenchymal Transition (EndMT) in Glucose Metabolism of the Digestive Diseases
Source: Front Mol Biosci. 2022 Jun 8;9:866408. doi: 10.3389/fmolb.2022.866408 (PMC9216733; doi:10.3389/fmolb.2022.866408)
Supplement: Supplementary file 1 [file DataSheet1.zip › Supplementary material/table and code/code.txt]

library(Seurat)
library(dplyr)
library(umap)
library(cowplot)
library(ggplot2)
library(harmony)
setwd("C:\\Users\\lexb4\\Desktop\\scRNA")
Data=readRDS("Data.rds")
Data[["percent.mt"]] <- PercentageFeatureSet(Data, pattern = "^MT-")
vlnPlot(Data, features = c("nFeature_RNA", "nCount_RNA", "percent.mt"), ncol = 3)
Data <- subset(Data, subset = nFeature_RNA > 200 & nFeature_RNA < 7500 & percent.mt < 20)
######################################
Data = NormalizeData(Data, verbose = FALSE) %>%
    FindVariableFeatures(selection.method = "vst", nfeatures = 3000) %>% 
    ScaleData(verbose = FALSE) %>% 
    RunPCA(npcs = 100, verbose = FALSE)
#######################################
Data = RunHarmony(Data, group.by.vars="orig.ident") %>% 
	RunUMAP(reduction="harmony", dim=1:20) %>% 
	FindNeighbors(reduction="harmony", dim=1:20) %>%
	FindClusters(resolution=0.6)
saveRDS(Data,file="Data.harmony.rds")
####################################subset###########################################
setwd("C:\\Users\\lexb4\\Desktop\\scRNA")
Data=readRDS("Data.harmony.rds")
endo=subset(Data, idents = 'endo')
endo = NormalizeData(endo, verbose = FALSE) %>%
  FindVariableFeatures(selection.method = "vst", nfeatures = 3000) %>% 
  ScaleData(verbose = FALSE) %>% 
  RunPCA(npcs = 100, verbose = FALSE)
dev.off()
ElbowPlot(endo)
###
endo <- RunUMAP(endo, reduction = "pca",dims = 1:10,min.dist = 0.8)
endo <- FindNeighbors(endo, reduction = "pca", dims = 1:10)
endo <- FindClusters(endo, resolution = 0.8)
DimPlot(endo,label = T)

####################################AUCell###########################################
library(AUCell)
library(clusterProfiler)
library(ggplot2)
library(Seurat)
#################Seurat RDS object
cells_rankings <- AUCell_buildRankings(Data@assays$RNA@data) 
################set gene set of interest
genes <- c("")
geneSets <- list(geneSet1=genes)
cells_AUC <- AUCell_calcAUC(geneSets, cells_rankings, aucMaxRank=nrow(cells_rankings)*0.01)
par(mfrow=c(3,3))
set.seed(123)
cells_assignment <- AUCell_exploreThresholds(cells_AUC, plotHist=TRUE, nCores=1, assign=TRUE)
aucs <- as.numeric(getAUC(cells_AUC))
Data$AUC <- aucs
ggplot(data.frame(endo.Artery@meta.data, endo.Artery@reductions$umap@cell.embeddings), aes(UMAP_1, UMAP_2, color=AUC)
) + geom_point( size=1.5
) + viridis::scale_color_viridis(option="C")  + theme_light(base_size = 20) + facet_grid(.~group)
dev.off()
####################################monocle3###########################################
library(monocle3)
library(RColorBrewer)
library(Seurat)
endo$CellType <- Idents(endo)
data <- as(as.matrix(endo@assays$RNA@counts), 'sparseMatrix')
cell_metadata <- data.frame(endo@meta.data)
gene_annotation <- data.frame(rownames(data))
colnames(gene_annotation)<-"gene_short_name"
rownames(gene_annotation)<-gene_annotation$gene_short_name
cds <-new_cell_data_set(data,cell_metadata  = cell_metadata,gene_metadata  = gene_annotation)
cds <- preprocess_cds(cds, num_dim = 100)
cds <- reduce_dimension(cds,preprocess_method = 'PCA',reduction_method = c("UMAP"),cores = 0)
cds@int_colData@listData$reducedDims$UMAP <-endo@reductions$umap@cell.embeddings
cds@clusters$UMAP$clusters<-endo@active.ident
cds<-cluster_cells(cds)
#color by seurat cluster
plot_cells(cds,label_groups_by_cluster=FALSE,color_cells_by = "CellType")
#cluster
cds <- cluster_cells(cds,resolution = 0.5)
#color by monocle cluster
plot_cells(cds, color_cells_by = "partition",label_groups_by_cluster=FALSE)
cds <- learn_graph(cds)
plot_cells(cds,color_cells_by = "CellType",label_groups_by_cluster=FALSE,label_leaves=F,label_branch_points=F,cell_size = 1.5)
cds <- order_cells(cds, reduction_method = "UMAP")
plot_cells(cds,color_cells_by = "pseudotime",label_groups_by_cluster=FALSE,label_leaves=F,label_branch_points=F)
#################
AFD_genes = c(“”)
p <- plot_genes_in_pseudotime(cds[AFD_genes,], color_cells_by="CellType", 
                              min_expr=0.5, ncol = 2)
##########################################################################################
