# Supplementary material for: Single Cell Meta-Analysis of Endothelial to Mesenchymal Transition (EndMT) in Glucose Metabolism of the Digestive Diseases
Source: Front Mol Biosci. 2022 Jun 8;9:866408. doi: 10.3389/fmolb.2022.866408 (PMC9216733; doi:10.3389/fmolb.2022.866408)
Supplement: Supplementary file 1 [file DataSheet1.zip › Supplementary material/table and code/Table S1.xlsx]

## Sheet: Sample number
Tissue	Number of samples
esophague	17
small intestine	10
stomach	18
colon	16
liver	6
pancreas	24
spleen	2
all	93

## Sheet: ECs number
Tissue	number of normal human ECs
esophague	2037
small intestine	1188
stomach	818
colon	1104
liver	2985
pancreas	2418
spleen	791
all	10523

## Sheet: esophage
diagnosis	sample	GEO accession	Instrument model
control	GSM3980133	GSE135355	HiSeq X Ten
control	GSM3980134	GSE135355	HiSeq X Ten
control	GSM5283392	GSE173950	Illumina NextSeq 500
control	GSM5283389	GSE173950	Illumina NextSeq 500
control	GSM5283395	GSE173950	Illumina NextSeq 500
control	GSM5283371	GSE173950	Illumina NextSeq 500
control	GSM5283373	GSE173950	Illumina NextSeq 500
control	GSM5283377	GSE173950	Illumina NextSeq 500
control	GSM5283401	GSE173950	Illumina NextSeq 500
control	GSM5283361	GSE173950	Illumina NextSeq 500
control	GSM5283363	GSE173950	Illumina NextSeq 500
control	GSM5283367	GSE173950	Illumina NextSeq 500
control	GSM5283368	GSE173950	Illumina NextSeq 500
control	GSM4870384	GSE160269	Illumina NovaSeq 6000
control	GSM4870385	GSE160269	Illumina NovaSeq 6000
control	GSM4870386	GSE160269	Illumina NovaSeq 6000
control	GSM4870387	GSE160269	Illumina NovaSeq 6000

## Sheet: stomach
diagnosis	sample	GEO accession	Instrument model
control	control1	https://dna-discovery.stanford.edu/publicmaterial/datasets/gastric_scRNAseq/	10x Genomics
control	control2	https://dna-discovery.stanford.edu/publicmaterial/datasets/gastric_scRNAseq/	10x Genomics
control	control3	https://dna-discovery.stanford.edu/publicmaterial/datasets/gastric_scRNAseq/	10x Genomics
control	control4	https://dna-discovery.stanford.edu/publicmaterial/datasets/gastric_scRNAseq/	10x Genomics
control	control5	https://dna-discovery.stanford.edu/publicmaterial/datasets/gastric_scRNAseq/	10x Genomics
control	control6	https://dna-discovery.stanford.edu/publicmaterial/datasets/gastric_scRNAseq/	10x Genomics
control	control7	https://dna-discovery.stanford.edu/publicmaterial/datasets/gastric_scRNAseq/	10x Genomics
control	control8	https://dna-discovery.stanford.edu/publicmaterial/datasets/gastric_scRNAseq/	10x Genomics
control	control9	https://dna-discovery.stanford.edu/publicmaterial/datasets/gastric_scRNAseq/	10x Genomics
control	control10	https://dna-discovery.stanford.edu/publicmaterial/datasets/gastric_scRNAseq/	10x Genomics
control	control11	GSE134520	HiSeq X Ten
control	control12	GSE134520	HiSeq X Ten
control	control13	GSE134520	HiSeq X Ten
control	control14	GSE134355	HiSeq X Ten
control	control15	GSE134355	HiSeq X Ten
control	control16	GSE134355	HiSeq X Ten
control	control17	GSE134355	HiSeq X Ten
control	control18	GSE134355	HiSeq X Ten

## Sheet: small intestine
diagnosis	sample	GEO accession	Instrument model
control	control3	GSE134809	Illumina NextSeq 500
control	control4	GSE134809	Illumina NextSeq 500
control	control5	GSE134809	Illumina NextSeq 500
control	control6	GSE134809	Illumina NextSeq 500
control	control7	GSE134809	Illumina NextSeq 500
control	control8	GSE134809	Illumina NextSeq 500
control	control9	GSE134809	Illumina NextSeq 500
control	control10	GSE134809	Illumina NextSeq 500
control	control11	GSE134809	Illumina NextSeq 500
control	control12	GSE134809	Illumina NextSeq 500

## Sheet: colon
diagnosis	sample	GEO accession	Instrument model
control	control1	GSE134355	HiSeq X Ten
control	control2	GSE114374	Illumina HiSeq 4000
control	control13	GSE134355	HiSeq X Ten
control	control14	GSE132465	Illumina HiSeq 4000
control	control15	GSE132465	Illumina HiSeq 4000
control	control16	GSE132465	Illumina HiSeq 4000
control	control17	GSE132465	Illumina HiSeq 4000
control	control18	GSE132465	Illumina HiSeq 4000
control	control19	GSE132465	Illumina HiSeq 4000
control	control20	GSE132465	Illumina HiSeq 4000
control	control21	GSE132465	Illumina HiSeq 4000
control	control22	GSE132465	Illumina HiSeq 4000
control	control23	GSE132465	Illumina HiSeq 4000
control	control24	GSE134355	HiSeq X Ten
control	control25	GSE134355	HiSeq X Ten
control	control26	GSE134355	HiSeq X Ten

## Sheet: liver
diagnosis	sample	GEO accession	Instrument model
control	GSM4041151	GSE136103	Illumina HiSeq 4000
control	GSM4041152	GSE136103	Illumina HiSeq 4000
control	GSM4041154	GSE136103	Illumina HiSeq 4000
control	GSM4041156	GSE136103	Illumina HiSeq 4000
control	GSM4041157	GSE136103	Illumina HiSeq 4000
control	GSM4041159	GSE136103	Illumina HiSeq 4000

## Sheet: pancreas
diagnosis	sample	GEO accession	Instrument model
control	control1	EGAS00001004653	10x Genomics
control	control2	EGAS00001004653	10x Genomics
control	control3	EGAS00001004653	10x Genomics
control	control4	EGAS00001004653	10x Genomics
control	control5	EGAS00001004653	10x Genomics
control	control6	EGAS00001004653	10x Genomics
control	control7	EGAS00001004653	10x Genomics
control	control8	EGAS00001004653	10x Genomics
control	control9	EGAS00001004653	10x Genomics
control	control10	EGAS00001004653	10x Genomics
control	control11	EGAS00001004653	10x Genomics
control	control12	EGAS00001004653	10x Genomics
control	control13	EGAS00001004653	10x Genomics
control	control14	EGAS00001004653	10x Genomics
control	control15	EGAS00001004653	10x Genomics
control	control16	GSE155698	Illumina NovaSeq 6000
control	control17	GSE155698	Illumina NovaSeq 6000
control	control18	GSE155698	Illumina NovaSeq 6000
control	control19	GSE134355	HiSeq X Ten
control	control20	EGAS00001004653	10x Genomics
control	control21	EGAS00001004653	10x Genomics
control	control22	EGAS00001004653	10x Genomics
control	control23	EGAS00001004653	10x Genomics
control	control24	EGAS00001004653	10x Genomics

## Sheet: spleen
diagnosis	sample	GEO accession	Instrument model
control	control1	GSE159929	HiSeq X Ten
control	control2	GSE134355	HiSeq X Ten
control	control3	GSE134355	HiSeq X Ten
