# Supplementary material for: Single Cell Meta-Analysis of Endothelial to Mesenchymal Transition (EndMT) in Glucose Metabolism of the Digestive Diseases
Source: Front Mol Biosci. 2022 Jun 8;9:866408. doi: 10.3389/fmolb.2022.866408 (PMC9216733; doi:10.3389/fmolb.2022.866408)
Supplement: Supplementary file 1 [file DataSheet1.zip › Supplementary material/table and code/Table S2.xlsx]

## Sheet: stomach
diagnosis	sample	GEO accession	Instrument model
control	control1	https://dna-discovery.stanford.edu/publicmaterial/datasets/gastric_scRNAseq/	10x Genomics
cancer	cancer1	https://dna-discovery.stanford.edu/publicmaterial/datasets/gastric_scRNAseq/	10x Genomics
control	control2	https://dna-discovery.stanford.edu/publicmaterial/datasets/gastric_scRNAseq/	10x Genomics
control	control3	https://dna-discovery.stanford.edu/publicmaterial/datasets/gastric_scRNAseq/	10x Genomics
cancer	cancer2	https://dna-discovery.stanford.edu/publicmaterial/datasets/gastric_scRNAseq/	10x Genomics
cancer	cancer3	https://dna-discovery.stanford.edu/publicmaterial/datasets/gastric_scRNAseq/	10x Genomics
control	control4	https://dna-discovery.stanford.edu/publicmaterial/datasets/gastric_scRNAseq/	10x Genomics
control	control5	https://dna-discovery.stanford.edu/publicmaterial/datasets/gastric_scRNAseq/	10x Genomics
cancer	cancer4	https://dna-discovery.stanford.edu/publicmaterial/datasets/gastric_scRNAseq/	10x Genomics
cancer	cancer5	https://dna-discovery.stanford.edu/publicmaterial/datasets/gastric_scRNAseq/	10x Genomics
control	control6	https://dna-discovery.stanford.edu/publicmaterial/datasets/gastric_scRNAseq/	10x Genomics
cancer	cancer6	https://dna-discovery.stanford.edu/publicmaterial/datasets/gastric_scRNAseq/	10x Genomics
control	control7	https://dna-discovery.stanford.edu/publicmaterial/datasets/gastric_scRNAseq/	10x Genomics
cancer	cancer7	https://dna-discovery.stanford.edu/publicmaterial/datasets/gastric_scRNAseq/	10x Genomics
control	control8	https://dna-discovery.stanford.edu/publicmaterial/datasets/gastric_scRNAseq/	10x Genomics
cancer	cancer8	https://dna-discovery.stanford.edu/publicmaterial/datasets/gastric_scRNAseq/	10x Genomics
control	control9	https://dna-discovery.stanford.edu/publicmaterial/datasets/gastric_scRNAseq/	10x Genomics
cancer	cancer9	https://dna-discovery.stanford.edu/publicmaterial/datasets/gastric_scRNAseq/	10x Genomics
control	control10	https://dna-discovery.stanford.edu/publicmaterial/datasets/gastric_scRNAseq/	10x Genomics
cancer	cancer10	https://dna-discovery.stanford.edu/publicmaterial/datasets/gastric_scRNAseq/	10x Genomics
CAG	CAG1	GSE134520	HiSeq X Ten
CAG	CAG2	GSE134520	HiSeq X Ten
CAG	CAG3	GSE134520	HiSeq X Ten
cancer	cancer11	GSE134520	HiSeq X Ten
IM	IM1	GSE134520	HiSeq X Ten
IM	IM2	GSE134520	HiSeq X Ten
IM	IM3	GSE134520	HiSeq X Ten
IM	IM4	GSE134520	HiSeq X Ten
IM	IM5	GSE134520	HiSeq X Ten
IM	IM6	GSE134520	HiSeq X Ten
control	control11	GSE134520	HiSeq X Ten
control	control12	GSE134520	HiSeq X Ten
control	control13	GSE134520	HiSeq X Ten
control	control14	GSE134355	HiSeq X Ten
control	control15	GSE134355	HiSeq X Ten
control	control16	GSE134355	HiSeq X Ten
control	control17	GSE134355	HiSeq X Ten
control	control18	GSE134355	HiSeq X Ten

## Sheet: colon
diagnosis	sample	GEO accession	Instrument model
control	control1	GSE134355	HiSeq X Ten
control	control2	GSE114374	Illumina HiSeq 4000
control	control3	GSE134809	Illumina NextSeq 500
control	control4	GSE134809	Illumina NextSeq 500
control	control5	GSE134809	Illumina NextSeq 500
control	control6	GSE134809	Illumina NextSeq 500
control	control7	GSE134809	Illumina NextSeq 500
control	control8	GSE134809	Illumina NextSeq 500
control	control9	GSE134809	Illumina NextSeq 500
control	control10	GSE134809	Illumina NextSeq 500
control	control11	GSE134809	Illumina NextSeq 500
control	control12	GSE134809	Illumina NextSeq 500
IBD	IBD1	GSE134809	Illumina NextSeq 500
IBD	IBD2	GSE134809	Illumina NextSeq 500
IBD	IBD3	GSE134809	Illumina NextSeq 500
IBD	IBD4	GSE134809	Illumina NextSeq 500
IBD	IBD5	GSE134809	Illumina NextSeq 500
IBD	IBD6	GSE134809	Illumina NextSeq 500
IBD	IBD7	GSE134809	Illumina NextSeq 500
IBD	IBD8	GSE134809	Illumina NextSeq 500
IBD	IBD9	GSE134809	Illumina NextSeq 500
IBD	IBD10	GSE134809	Illumina NextSeq 500
IBD	IBD11	GSE134809	Illumina NextSeq 500
control	control13	GSE134355	HiSeq X Ten
control	control14	GSE132465	Illumina HiSeq 4000
colorectal cancer	colorectal cancer 1	GSE132465	Illumina HiSeq 4000
control	control15	GSE132465	Illumina HiSeq 4000
colorectal cancer	colorectal cancer 2	GSE132465	Illumina HiSeq 4000
control	control16	GSE132465	Illumina HiSeq 4000
colorectal cancer	colorectal cancer 3	GSE132465	Illumina HiSeq 4000
control	control17	GSE132465	Illumina HiSeq 4000
colorectal cancer	colorectal cancer 4	GSE132465	Illumina HiSeq 4000
control	control18	GSE132465	Illumina HiSeq 4000
colorectal cancer	colorectal cancer 5	GSE132465	Illumina HiSeq 4000
control	control19	GSE132465	Illumina HiSeq 4000
colorectal cancer	colorectal cancer 6	GSE132465	Illumina HiSeq 4000
control	control20	GSE132465	Illumina HiSeq 4000
colorectal cancer	colorectal cancer7	GSE132465	Illumina HiSeq 4000
control	control21	GSE132465	Illumina HiSeq 4000
colorectal cancer	colorectal cancer 8	GSE132465	Illumina HiSeq 4000

## Sheet: pancreas
diagnosis	sample	GEO accession	Instrument model
control	control1	EGAS00001004653	10x Genomics
control	control2	EGAS00001004653	10x Genomics
control	control3	EGAS00001004653	10x Genomics
control	control4	EGAS00001004653	10x Genomics
control	control5	EGAS00001004653	10x Genomics
control	control6	EGAS00001004653	10x Genomics
control	control7	EGAS00001004653	10x Genomics
control	control8	EGAS00001004653	10x Genomics
control	control9	EGAS00001004653	10x Genomics
control	control10	EGAS00001004653	10x Genomics
control	control11	EGAS00001004653	10x Genomics
control	control12	EGAS00001004653	10x Genomics
control	control13	EGAS00001004653	10x Genomics
control	control14	EGAS00001004653	10x Genomics
control	control15	EGAS00001004653	10x Genomics
control	control16	GSE155698	Illumina NovaSeq 6000
control	control17	GSE155698	Illumina NovaSeq 6000
control	control18	GSE155698	Illumina NovaSeq 6000
control	control19	GSE134355	HiSeq X Ten
PDAC	PDAC1	GSE154778	Illumina HiSeq 4000
PDAC	PDAC2	GSE154778	Illumina HiSeq 4000
PDAC	PDAC3	GSE154778	Illumina HiSeq 4000
PDAC	PDAC4	GSE154778	Illumina HiSeq 4000
PDAC	PDAC5	GSE154778	Illumina HiSeq 4000
PDAC	PDAC6	GSE154778	Illumina HiSeq 4000
PDAC	PDAC7	GSE154778	Illumina HiSeq 4000
PDAC	PDAC8	GSE154778	Illumina HiSeq 4000
PDAC	PDAC9	GSE154778	Illumina HiSeq 4000
PDAC	PDAC10	GSE154778	Illumina HiSeq 4000
PDAC	PDAC11	GSE154778	Illumina HiSeq 4000
PDAC	PDAC12	GSE154778	Illumina HiSeq 4000
PDAC	PDAC13	GSE154778	Illumina HiSeq 4000
PDAC	PDAC14	GSE154778	Illumina HiSeq 4000
PDAC	PDAC15	GSE155698	Illumina NovaSeq 6000
PDAC	PDAC16	GSE155698	Illumina NovaSeq 6000
PDAC	PDAC17	GSE155698	Illumina NovaSeq 6000
PDAC	PDAC18	GSE155698	Illumina NovaSeq 6000
PDAC	PDAC19	GSE155698	Illumina HiSeq 4000
PDAC	PDAC20	GSE155698	Illumina NovaSeq 6000
PDAC	PDAC21	GSE155698	Illumina NovaSeq 6000
PDAC	PDAC22	GSE155698	Illumina HiSeq 4000
PDAC	PDAC23	GSE155698	Illumina NovaSeq 6000
PDAC	PDAC24	GSE155698	Illumina NovaSeq 6000
PDAC	PDAC25	GSE155698	Illumina NovaSeq 6000
PDAC	PDAC26	GSE155698	Illumina NovaSeq 6000
PDAC	PDAC27	GSE155698	Illumina NovaSeq 6000
PDAC	PDAC28	GSE155698	Illumina NovaSeq 6000
PDAC	PDAC29	GSE155698	Illumina NovaSeq 6000
PDAC	PDAC30	GSE155698	Illumina NovaSeq 6000
control	control20	EGAS00001004653	10x Genomics
control	control21	EGAS00001004653	10x Genomics
control	control22	EGAS00001004653	10x Genomics
control	control23	EGAS00001004653	10x Genomics
control	control24	EGAS00001004653	10x Genomics
chronic pancreatitis	chronic pancreatitis1	EGAS00001004653	10x Genomics
chronic pancreatitis	chronic pancreatitis2	EGAS00001004653	10x Genomics
