# Supplementary material for: Single Cell Meta-Analysis of Endothelial to Mesenchymal Transition (EndMT) in Glucose Metabolism of the Digestive Diseases
Source: Front Mol Biosci. 2022 Jun 8;9:866408. doi: 10.3389/fmolb.2022.866408 (PMC9216733; doi:10.3389/fmolb.2022.866408)
Supplement: Supplementary file 1 [file DataSheet1.zip › Supplementary material/table and code/Table S3.xlsx]

## Sheet: Figure3-5 cell number
Figure	Endotheliial	activedECs	restECs	EndMT	Lymphatic
Figure2	stomach endothelial	1383	1894	281	NA
Figure3	gut endothelial	1336	2513	1197	310
Figure4	pancrease endothelial	539	1773	418	250
